# Supplementary material for: Whole Exome Sequencing Identifies Genes Associated With Non-Obstructive Azoospermia
Source: Front Genet. 2022 Apr 13;13:872179. doi: 10.3389/fgene.2022.872179 (PMC9043847; doi:10.3389/fgene.2022.872179)
Supplement: Supplementary file 1 [file Table2.XLSX]

## Sheet: Sheet1
Table S2. The custom genes panel screening test.
Gene panel list	Positive cases	Chromosome	HGVS_c	Zygosity	Effect annotation
TEX11	2	chrX	c.T1985C	Hemi	missense
			c.450+1G>T	Hemi	splice donor
AR	1	chrX	c.528C>A	Hemi	missense
NR5A1	0	chr9	/	/	/
SOHLH2	0	chr13	/	/	/
SYCE1	0	chr10	/	/	/
ZMYND15	0	chr17	/	/	/
HGVS, Human Genome Variation Society.
