# Supplementary material for: Whole Exome Sequencing Identifies Genes Associated With Non-Obstructive Azoospermia
Source: Front Genet. 2022 Apr 13;13:872179. doi: 10.3389/fgene.2022.872179 (PMC9043847; doi:10.3389/fgene.2022.872179)
Supplement: Supplementary file 6 [file Table1.XLSX]

## Sheet: Sheet1
Table S1. The characteristics of the NOA patients.
Patient	Age (years)	Clinical Diagnosis	AZF Test		Karyotyping	Semen Dynamic Analysis 1			Semen Dynamic Analysis 2			Semen Dynamic Analysis 3			Semen Cytology Examination					Testicular Biopsy						Hormone					Inhibin B (>= 80 pg/ml)	Seminal Plasma Biochemistry			Career	Height (cm)	Weight (Kg)	Primary/Secondary	Chemical Exposure	Exposure to Drugs During Pregnancy	Drug Addiction	Drugs	Smoke	Smoking History (years)	Smoking Frequency (cigarette pre day)	Smoking Cessation (years)	Drink	Drinking History (years)	Drinking Frequency (per week)
			PCR	Sequencing		Semen Volume (ml)	Semen Density	Progressive Motility	Semen Volume (ml)	Semen Density	Progressive Motility	Semen Volume (ml)	Semen Density	Progressive Motility	Spermatogonia	Primary Spermatocyte	Secondary Spermatocyte	Spermatid	Sperm	Spermatogonia	Primary Spermatocyte	Secondary Spermatocyte	Spermatid	Sperm	Sertoli Cell	FSH (1.50-12.4 mIU/ml)	LH (1.70-8.60 mIU/ml)	E2 (25.8-60.7 pg/ml)	PRL (86.0-324.0 uIU/ml)	Testosterone (8.64-29.0 nmol/l)		Fructose (>= 13 μmol per ejaculate)	α-Glucosidase (>= 19.98 mIU per ejaculate)	Seminal Plasma Zinc (>= 2.4 μmol per ejaculate)
P1	41	NOA	Normal	/	46,XY	4.3	0	0	2	0	0	3.2	0	0	0	0	0	0	0	/	/	/	/	/	/	5.13	4.21	17.22	225.4	9.43	163.1	70.35	38.79	5.16	Driver	174	85	/	/	No	/	/	No	/	/	/	Yes	20	/
P2	41	NOA	Normal	/	46,XY	2.7	0	0	3.5	0	0	2.6	0	0	/	/	/	/	/	/	/	/	/	/	/	34.4	17.8	23.7	333	4.1	0.39	3.84	116.62	5.53	Cook	180	80	Primary	/	No	No	/	No	/	/	/	No	/	/
P3	34	NOA	Normal	/	46,XY	6.5	0	0	6.1	0	0	5.4	0	0	/	/	/	/	/	/	/	/	/	/	/	33.7	11.8	11.93	431	4.8	0.36	178.75	211.27	25.39	Pressman	169	70	Primary	/	No	No	/	No	/	/	/	No	/	/
P4	27	NOA	Normal	/	46,XY	1.8	0	0	2.3	0	0	2	0	0	0	0	0	0	0	/	/	/	/	/	/	23.16	9.18	9.8	227.1	9.2	19.26	59.04	35.7851		Bank clerk	183	70	Primary	/	No	No	/	Yes	10	10	/	No	/	/
P5	31	NOA	Normal	/	46,XY	3.1	0	0	2.8	0	0	2.9	0	0	/	/	/	/	/	/	/	/	/	/	/	47.05	24.08			21.75	14.46	88.3081	54.5132	8.63477	Repairmen	173	100	Primary	/	No	No	/	No	/	/	/	No	/	/
P6	28	NOA	Normal	/	46,XY	3.2	0	0	3.2	0	0	2.5	0	0	/	/	/	/	/	/	/	/	/	/	/	18.01	6.49	8.92	123.4	8.64	13.47	96.75	32.47	6.1	/	166	170	/	/	No	/	/	/	/	/	/	/	/	/
P7	28	NOA	Normal	/	46,XY	0.7	0	0	0.7	0	0	0.7	0	0	/	/	/	/	/	/	/	/	/	/	/	20.5	18.6	43.54	375	10.4	0.02	25.2	13.11	2.81	Driver	175	58	Primary	/	No	No	/	Yes	8	10-15	/	No	/	/
P8	31	NOA	Normal	/	46,XY	1.5	0	0	2.3	0	0	2	0	0	/	/	/	/	/	/	/	/	/	/	/	23.25	12.63	19.9	126.5	13.47	28.07	95.97	34.08	5.77	Retailer	178	64	/	/	No	No	/	No	/	/	/	Yes	10	/
P9	26	NOA	Normal	/	46,XY	4.5	0	0	4.1			3.6	0	0	/	/	/	/	/	0	0	0	0	0	1	18.98	11.18	22.2	213.5	11.4	21.47	22.66	13.45	0.91	Electrician	180	102.5	Primary	No	No	No	/	Yes	6	20	/	Yes	/	Occasionally
P10	32	NOA	Normal	/	46,XY	1.2	0	0	1.3	0	0	2	0	0	0-1	0-1	0	0	0	/	/	/	/	/	/	4.7	4.8	42.72	308	22.7	283.43	10.07	2.51	4.26	Driver	162	53	Primary	/	No	No	/	Yes	14	20	/	No	/	/
P11	43	NOA	Normal	/	46,XY	2.7	0	0	2.5			2.1	0	0	/					/	/	/	/	/	/	31.88	13.1	14.2	299.5	4	28.32	63.57	43.05	13.1	Clerk	/	70	Primary	No	No	No	/	No	/	/	/	No	/	/
P12	34	NOA	Normal	/	46,XY	7	0	0	6.3	0	0	8	0	0	0-1	0	0	0	0	/	/	/	/	/	/	27.8	12.4	34.56	351	12.1	1.52	268.07	96.47	11.03	Clerk	172	65.5	Primary	/	No	No	/	No	/	/	/	No	/	/
P13	28	NOA	Normal	/	46,XY	2.8	0	0	3.9	0	0	3.5	0	0	/	/	/	/	/	/	/	/	/	/	/	28.1	14.32			31.06	25.75	71.5	61.69	6.85	/	170	60	/	No	No	No	/	Yes	/	/	6	No	/	/
P14	24	NOA	Normal	/	46,XY	7.3	0	0	4.6	0	0	6.2	0	0	/	/	/	/	/	/	/	/	/	/	/	10.58	6.61	18.6	229.9	13.61	64.18	134.473	73.9472	6.04179	Electric welder	175	62	/	/	No	/	/	Yes	5	10	/	Yes	5	/
P15	36	NOA	Normal	/	46,XY	1.1	0	0	1	0	0	1	0	0	/	/	/	/	/	/	/	/	/	/	/	14.6	8.3	27.54	191	8.6	1.07	18.75	24.83	6.21	Cook	176	70	Primary	/	No	No	/	No	/	/	/	No	/	/
P16	33	NOA	Normal	/	46,XY	3.7	0	0	3	0	0	3.1	0	0	/	/	/	/	/	/	/	/	/	/	/	25.23	15.88	13.1	374.8	7.38	58.29	101.83	41.44	8.18	Clerk	186	70	Primary	No	No	No	/	No	/	/	/	Yes	10	/
P17	27	NOA	Normal	/	46,XY	2.5	0	0	2.9	0	0	3.2	0	0	0	0	0	0	0	/	/	/	/	/	/	2.6	5.4	55.36	154	28.5	365.76	0.95	2.18	4.01	/	170	62.5	Primary	Pesticide	No	No	/	Yes	8	20	/	No	/	/
P18	26	NOA	Normal	/	46,XY	2.9	0	0	4	0	0	3	0	0	/	/	/	/	/	/	/	/	/	/	/	18.1	7.8	31.91	303	5.1	30.84	23.2	47.03	8.25	Driver	176	100	Primary	/	No	No	/	Yes	9	10	/	No	/	/
P19	31	NOA	Normal	/	46,XY	3.4	0	0	4.1	0	0	2.9	0	0	/	/	/	/	/	/	/	/	/	/	/	14.14	8	18.1	202	14.59	153.11	78.31	75.66	10.7	/	170	65	Primary	No	No	No	/	Yes	4	5	1	No	/	/
P20	37	NOA	Normal	/	46,XY	1.7	0	0	2	0	0	2	0	0	/	/	/	/	/	/	/	/	/	/	/	12.8	7.2	37.6	137	15.3	40.96	19.89	4.48	4.83	Retailer	173	180	Primary	/	No	No	/	Yes	10	15	/	No	/	/
P21	30	NOA	Normal	/	46,XY	4.4	0	0	3	0	0	4.2	0	0	/	/	/	/	/	/	/	/	/	/	/	20.38	7.34	11.2	251.4	5.59	21.84	123	17.41	3.19	/	185	85	/	/	No	No	/	Yes	6	10	/	Yes	6	/
P22	31	NOA	Normal	/	46,XY	0.5	0	0	0.5	0	0	0.7	0	0	/	/	/	/	/	/	/	/	/	/	/	87.63	36.47	<5	441	1.23	17.27	7.62	13.49	0.64	Farmer	168	60	Primary	No	No	No	/	Yes	11	20	/	Yes	5	/
P23	38	NOA	Normal	/	46,XY	4	0	0	2.2	0	0	2	0	0	/	/	/	/	/	/	/	/	/	/	/	33.95	18.94	12.4	349.1	3.68	16.35	157.33	65.07	2.63	Cook	176	110	Primary	No	No	No	/	Yes	10	10-15	/	No	/	/
P24	30	NOA	Normal	/	46,XY	3.2	0	0	4	0	0	4	0	0	/	/	/	/	/	/	/	/	/	/	/	18.6	10.7	21.54	414	11.9	64.76	37.14	145.81	8.3	/	170	75	Primary	Pesticide	No	No	/	No	/	/	/	No	/	/
P25	31	NOA	Normal	/	46,XY	8	0	0	8	0	0	10.5	0	0	/	/	/	/	/	/	/	/	/	/	/	15.9	8.3	22.93	239	10	0.25	129.74	193.67	21.47	/	173	80	Primary	/	No	No	/	No	/	/	/	No	/	/
P26	29	NOA	Normal	/	46,XY	0.8	/	/	0.5	0	0	0.7	0	0	/	/	/	/	/	/	/	/	/	/	/	28.5	11.6	26.39	235	10	12.88	61.5	59.1225	6.03248	Retailer	174	86	Primary	/	No	No	/	No	/	/	/	No	/	/
P27	38	NOA	Normal	/	46,XY	1.8	0	0	0.9	0	0	1	0	0	/	/	/	/	/	/	/	/	/	/	/	21.9	10.3	42.28	281	9.2	0.04	55.45	39.55	8.28	Worker	175	92	Primary	/	No	No	/	No	/	/	/	No	/	/
P28	32	NOA	Normal	/	46,XY	3	0	0	2.1	0	0	2.3	0	0	/	/	/	/	/	/	/	/	/	/	/	25.7	16.4	31.07	536	10.6	6.97	32.34	13.29	6.16	/	178	90	Primary	/	No	No	/	No	/	/	/	Yes	10	/
P29	27	NOA	Normal	/	46,XY	1.8	0	0	1.5	0	0	2	0	0	0-1	0-1	0-1	0	0	/	/	/	/	/	/	9.5	5	43.97	698	12.3	34.13	75.39	167.84	14.4	Farmer	168	79	Primary	/	No	No	/	No	/	/	/	Yes	1	/
P30	28	NOA	Normal	/	46,XY	3.2	0	0	3.5	0	0	4	0	0	/	/	/	/	/	/	/	/	/	/	/	19.4	8.7	25.75	268	6	1.3	191.81	122.01	25.33	/	170	85	Primary	/	No	No	/	No	/	/	/	No	/	/
P31	38	NOA	Normal	/	46,XY	2	0	0	2.5	0	0	3	0	0	0	0	0	0	0	/	/	/	/	/	/	55.15	21.2	27.9	223.5	12.92	17.78	81.64	12.27	13.84	Worker	175	67	Primary	/	No	No	/	Yes	17	6	/	Yes	11	/
P32	27	NOA	Normal	/	46,XY	2.2	0	0	3	0	0	3	0	0	/	/	/	/	/	/	/	/	/	/	/	7.2	4.7	35.91	311	10.9	124.49	73.7727	66.3073	8.41862	Baker	164	62	Primary	Pesticide	No	No	/	Yes	5-6	4-5	2	Yes	10	/
P33	19	NOA	Normal	/	46,XY	3.2	0	0	3.1	0	0	3.5	0	0	/	/	/	/	/	/	/	/	/	/	/	8.56	7.82	25.3	219.2	13	40.66	72.93	19.01	6.02	/	180	90	/	No	No	No	/	No	/	/	/	No	/	/
P34	29	NOA	Normal	/	46,XY	4.2	0	0	2	0	0	3.1	0	0	/	/	/	/	/	/	/	/	/	/	/	19.8	12.6	30.41	201	8.7	0.87	121.8	50.14	13.09	/	170	55	Primary	/	No	No	/	Yes	/	20	/	Yes	/	/
P35	29	NOA	Normal	/	46,XY	2	0	0	2.1	0	0	2	0	0	/	/	/	/	/	/	/	/	/	/	/	17.3	9.1	25.45	259	15.2	29.69	38.6	54.51	8.64	Engineer	185	80	/	/	No	No	/	No	/	/	/	No	/	/
P36	31	NOA	Normal	/	46,XY	5.3	0	0	2.3	0	0	0.6	0	0	/	/	/	/	/	/	/	/	/	/	/	23.1	12.1	47.65	225	16.4	19.09	293.68	172.63	13.62	/	170	60	Primary	Pesticide	No	No	/	Yes	3	2-3	/	No	/	/
P37	25	NOA	Normal	/	46,XY	3.8	0	0	6.4	0	0	5.9	0	0	/	/	/	/	/	/	/	/	/	/	/	34.9	16.3	22.93	352	11.7	0.71	92.8	245.25	4.71	Worker	178	65	Primary	/	No	No	/	No	/	/	/	No	/	/
P38	27	NOA	Normal	/	46,XY	6.5	0	0	5.9	0	0	6.2	0	0	/	/	/	/	/	/	/	/	/	/	/	39	16.7	33.09	225	12.6	14.3	165.98	74.15	10.36	/	173	64	Primary	/	No	No	/	Yes	10	6-7	/	Yes	10	/
P39	31	NOA	Normal	/	46,XY	2.4	0	0	2.2	0	0	2	0	0	/	/	/	/	/	/	/	/	/	/	/	15.52	9.04	22.9	184.6	10.46	35.73	12.38	7.22	4.49	Engineer	165	75	Primary	No	No	No	/	No	/	/	/	No	/	/
P40	26	NOA	Normal	/	46,XY	8	0	0	7.5	0	0	7.5	0	0	/	/	/	/	/	/	/	/	/	/	/	11.7	5	14.62	279	7	78.55	182.03	60.45	12.13	Farmer	170	70	Primary	No	No	No	/	No	/	/	/	No	/	/
P41	36	NOA	Normal	/	46,XY	1.2	0	0	1.4	0	0	1.2	0	0	/	/	/	/	/	/	/	/	/	/	/	24.56	11.07	11.61	145.5	14.09	12.44	21.88	38.7148	0.939852	Cook	168	75	Primary	/	No	No	/	Yes	20	20	/	No	/	/
P42	33	NOA	Normal	/	46,XY	3.4	0	0	3.1	0	0	3.2	0	0	/	/	/	/	/	/	/	/	/	/	/	22.63	12.44	31.4	223.7	11.24	7.5	94.5	42.18	4.82	Retailer	168	69	Primary	/	No	No	/	Yes	15	5	1	Yes	5	/
P43	26	NOA	Normal	/	46,XY	4.4	0	0	3.5	0	0	4	0	0	0	0	0	0	0	0.02	0.02	0	0.01	0	0.95	9.96	8.48	35.9	363.9	18.42		80.67	27.13		Worker	170	61	/	/	No	No	/	No	/	/	/	No	/	/
P44	28	NOA	Normal	/	46,XY	3	0	0	2	0	0	1.6	0	0	/	/	/	/	/	/	/	/	/	/	/	17.32	8.36	27.9	161.8	11.06	51.76	46.8	68.36	9.12	Retailer	177	65	Primary	No	No	Yes	Oral medicine（Impotence）	Yes	7.8	10	/	No	/	/
P45	32	NOA	Normal	/	46,XY	2.7	0	0	2.1	0	0	2.1	0	0	0	0	0	0	0	/	/	/	/	/	/	18.05	5.99	20	344.7	19.49	39.88	56	30.1	2.88	Policeman	176	65	/	No	No	No	/	No	/	/	/	Yes	/	/
P46	34	NOA	Normal	/	46,XY	2.1	0	0	2.2	0	0	2	0	0	/	/	/	/	/	/	/	/	/	/	/	17.21	8.02	27.2	273.4	10.22	12.44	27.68	18.97	4.54	Writer	185	80	Primary	/	No	No	/	Yes	5	2	/	Yes	5	/
P47	21	NOA	Normal	/	46,XY	5.5	0	0	6.3	0	0	6.2	0	0	/	/	/	/	/	/	/	/	/	/	/	9.6	5.9	40.17	228	19.3	26.32	67.9	74.1	7.55	/	177	65	Primary	/	No	No	/	Yes	5	20	/	Yes	5	/
P48	35	NOA	Normal	/	46,XY	3.8	0	0	0.8	0	0	2.5	0	0	/	/	/	/	/	/	/	/	/	/	/	21.7	10.62	12.8	267.6	6.86	28.07	45.77	59.81	17.47	Engineer	160	75	Primary	/	No	No	/	Yes	10	10	/	Yes	/	Occasionally
P49	28	NOA	Normal	/	46,XY	2.8	0	0	2.2	0	0	3.2	0	0	/	/	/	/	/	/	/	/	/	/	/	23.63	11.49	19.5	495.8	10.01	21.64	65.4	36.01	22.5	Power engineer	180	/	/	/	No	No	/	Yes	4	10	/	No	/	/
P50	44	NOA	Normal	/	46,XY	2.4	0	0	3	0	0	3.5	0	0	/	/	/	/	/	/	/	/	/	/	/	12.8	6.6	26.72	254	19.3	7.65	69.08	67.61	8.27	/	173	73	/	/	No	No	/	No	/	/	/	No	/	/
P51	25	NOA	Normal	/	46,XY	2.9	0	0	3.2	0	0	3	0	0	/	/	/	/	/	/	/	/	/	/	/	37.55	24.5	22.4	425.2	7.34	13.47	60.55	38.02	2.18	Engineer	180	80	Primary	/	No	No	/	Yes	5.5	15	/	Yes	3	/
P52	26	NOA	Normal	/	46,XY	3.5	0	0	5.9	0	0	4.2	0	0	/	/	/	/	/	/	/	/	/	/	/	28.03	13.37	26.4	202.9	19.55	19.05	113.48	95.47	4.34	Clerk	170	63	Primary	No	No	No	/	No	/	/	/	No	/	/
P53	29	NOA	Normal	/	46,XY	1.3	0	0	0.5	0	0	0.8	0	0	/	/	/	/	/	/	/	/	/	/	/	19.9	8.2	24.45	274	11.7	33.17	3.22	35.76	3.89	Farmer	160	67.5	Primary	/	No	/	/	/	/	/	/	/	/	/
P54	32	NOA	Normal	/	46,XY	2.7	0	0	2	0	0	3.2	0	0	/	/	/	/	/	/	/	/	/	/	/	21.13	7.11	25.8	289.5	11.26	53.94	24	39.54	16.46	Worker	178	75	Primary	No	No	No	/	No	/	/	/	Yes	10	/
P55	30	NOA	Normal	/	46,XY	5.8	0	0	6	0	0	5.9	0	0	0-2	0-2	0	0	0	/	/	/	/	/	/	1.94	6.64	22.5	163.4	9.47	213.03	33.29	53.13	1.03	Retailer	175	90	Primary	No	No	No	/	Yes	10	20	/	Yes	/	Occasionally
P56	25	NOA	Normal	/	46,XY	2.3	0	0	2	0	0	1.8	0	0	/	/	/	/	/	/	/	/	/	/	/	36.3	10.1	31.78	261	10.8	43.6	70.64	8.73	3.96	Farmer	170	60	Primary	/	No	/	/	/	/	/	/	Yes	1	/
P57	30	NOA	Normal	/	46,XY	2.5	0	0	1.9	0	0	3	0	0	/	/	/	/	/	/	/	/	/	/	/	18.01	12.04	9.17	505.9	4.92	12.44	110.917	58.2377	6.22994	Salesperson	173	98	Primary	/	No	No	/	No	/	/	/	No	/	/
P58	33	NOA	Normal	/	46,XY	2.8	0	0	1.8	0	0	2.5	0	0	/	/	/	/	/	0	0	0	0	0	1	17.3	11.52	13.2	252.4	7.61	33.76	31.71	4.07	0.39	Engineer	174	77	Primary	No	No	No	/	No	/	/	/	No	/	/
P59	28	NOA	Normal	/	46,XY	10.2	0	0	9.7	0	0	8.9	0	0	/	/	/	/	/	/	/	/	/	/	/	22.97	19.71			23.61	127.49	189.75	30.51	20.37	Engineer	175	75	Primary	/	No	No	/	No	/	/	/	No	/	/
P60	31	NOA	Normal	/	46,XY	3.2	0	0	2.3	0	0	2.7	0	0	/	/	/	/	/	/	/	/	/	/	/	16.09	7.28	25.4	554.4	14.5	19.05	48.3	9.39	6.79	Customer service	175	61	Primary	/	No	No	/	No	/	/	/	/	/	/
P61	23	NOA	Normal	/	46,XY	4.5	0	0	5	0	0	5.5	0	0	/	/	/	/	/	/	/	/	/	/	/	19.1	17.6	60.18	363	8.9	10.28	146.57	1.62	1.42	/	176	74	Primary	/	No	/	/	/	/	/	/	/	/	/
P62	29	NOA	Normal	/	46,XY	5.2	0	0	6	0	0	7.2	0	0	/	/	/	/	/	/	/	/	/	/	/	9.19	4.95	33.3	273.5	22.62	71.55	37.27	5.7	2.93	Soldier	174	71	Primary	No	No	No	/	Yes	6-7	1	/	No	/	/
P63	28	NOA	Normal	/	46,XY	1	0	0	0.8	0	0	1.3	0	0	/	/	/	/	/	/	/	/	/	/	/	13.83	9.56			1.37	11.36	6.82432	2.42453	1.85409	Clerk	180	90	Primary	/	No	No	/	No	/	/	/	Yes	/	Occasionally
P64	29	NOA	Normal	/	46,XY	1.4	0	0	1.5	0	0	1.5	0	0	/	/	/	/	/	/	/	/	/	/	/	18.3	7.8	30.22	384	8.7	16.13	30.58	17.11	2.55	Worker	170	75	Primary	/	No	No	/	No	/	/	/	/	/	/
P65	29	NOA	Normal	/	46,XY	2.2	0	0	4	0	0	4.5	0	0	/	/	/	/	/	/	/	/	/	/	/	16.1	18	37.17	286	8.9	46.22	62.56	11.73	2.06	Driver	173	85	Primary	/	No	No	/	Yes	11	20	/	No	/	/
P66	29	NOA	Normal	/	46,XY	5.4	0	0	5	0	0	4.9	0	0	/	/	/	/	/	0	0	0	0	0	1	22.5	17.84	34.9	727.2	12.1	26.64	46.24	70.69	6.76	Weldor	173	81	Primary	Heavy metal	No	No	/	Yes	6	11	/	Yes	5	Occasionally
P67	24	NOA	Normal	/	46,XY	3.5	0	0	4.5	0	0	5	0	0	/	/	/	/	/	/	/	/	/	/	/	17.75	5.38	18.9	484.1	20.12	15.95	101.37	57.16	10.04	Farmer	175	55	/	Pesticide	No	No	/	Yes	4-5	15-16	7天	Yes	/	2 to 3
P68	29	NOA	Normal	/	46,XY	4	0	0	4.3	0	0	4.5	0	0	/	/	/	/	/	/	/	/	/	/	/	18.2	8.5	5.28	245	5.5	0.04	163	41.46	12.85	Worker	170	76	/	/	No	No	/	Yes	10	7-8	/	Yes	/	/
P69	25	NOA	Normal	/	46,XY	3.4	0	0	3.1	0	0	3.4	0	0	/	/	/	/	/	/	/	/	/	/	/	22.1	11.2	26.75	317	7.9	4.19	100.91	50.3	7.12	Driver	180	70	Primary	/	No	No	/	Yes	5	18	/	No	/	/
P70	27	NOA	Normal	/	46,XY	3.5	0	0	3.2	0	0	3.7	0	0	/	/	/	/	/	/	/	/	/	/	/	24.3	7.7	12.61	314	11	0.08	88.76	54.71	10.25	Adman	170	81	Primary	/	No	No	/	No	/	/	/	No	/	/
P71	27	NOA	Normal	/	46,XY	8.4	0	0	7.8	0	0	7.2	0	0	/	/	/	/	/	/	/	/	/	/	/	8.95	9.3	34.8	291.3	9.89	39.05	325.88	71.04	32.8	Retailer	184	102	Primary	/	No	No	/	No	/	/	/	No	/	/
P72	28	NOA	Normal	/	46,XY	4	0	0	1.8	0	0	3.2	0	0	/	/	/	/	/	/	/	/	/	/	/	17.94	6.26	24.7	311.6	11.56	39.29	34.36	9.27	2.28	Plot observer	162	55	/	/	No	No	/	No	/	/	/	No	/	/
P73	30	NOA	Normal	/	46,XY	3.3	0	0	2.5	0	0	1.5	0	0	/	/	/	/	/	/	/	/	/	/	/	<0.1	<0.1	53.6	330.7	18.04	49.48	38.74	33.56	9.23	Public functionary	160	78	Primary	No	No	No	/	No	/	/	/	No	/	/
P74	47	NOA	Normal	/	46,XY	2.5	0	0	2.7	0	0	2	0	0	/	/	/	/	/	/	/	/	/	/	/	30	9.6	29.79	116	9.6	11.75	70.91	23.09	9.34	Accountant	168	62	/	/	No	No	/	/	/	/	/	/	/	/
P75	27	NOA	Normal	/	46,XY	3.1	0	0	3.1	0	0	3.5	0	0	/	/	/	/	/	/	/	/	/	/	/	20.37	10.23	15.4	189.1	7.12	24.17	103.8	37.72	4.6	Public functionary	176	85	Primary	/	No	No	/	Yes	3.5	15	7.5	Yes	/	Occasionally
P76	32	NOA	Normal	/	46,XY	1.5	0	0	2.9	0	0	2.3	0	0	/	/	/	/	/	/	/	/	/	/	/	21.17	10.91	20.8	219.1	15.57	29.97	63.98	50.93	10.79	Jobless	170	54	Primary	No	No	No	/	Yes	1	10	/	Yes	1-2	/
P77	32	NOA	Normal	/	46,XY	1.3	0	0	1.2	0	0	1.3	0	0	/	/	/	/	/	/	/	/	/	/	/	9.46	4.37	18.3	162	8.05	113.75	13.82	35.45	7.48	Freelance	172	60	Primary	No	No	No	/	Yes	6	4	/	Yes	10	/
P78	25	NOA	Normal	/	46,XY	4	0	0	5.4	0	0	4.5	0	0	/	/	/	/	/	/	/	/	/	/	/	16.69	9.35	18.7	500.8	12.97	36.56	200.52	97.3612	17.0719	/	177	73	Primary	No	No	No	/	No	/	/	/	No	/	/
P79	29	NOA	Normal	/	46,XY	3.8	0	0	3.5	0	0	3.2	0	0	/	/	/	/	/	0.01	0.01	0	0	0	0.98	3.92	4.93	27.93		455.48	5.92	85.01	29.2	6.18	Officer	174	67.5	Primary	/	No	/	/	No	/	/	/	No	/	/
P80	38	NOA	Normal	/	46,XY	2.8	0	0	3	0	0	4.3	0	0	/	/	/	/	/	/	/	/	/	/	/	9.9	5.4	17.05	303	6.2	31.96	1.86667	9.52161	8.41654	Clerk	180	96	Primary	/	No	No	/	No	/	/	/	No	/	/
P81	28	NOA	Normal	/	46,XY	5.4	0	0	9	0	0	9	0	0	/	/	/	/	/	/	/	/	/	/	/	41.6	19.8	7.79	370	5	0.04	214.93	52.42	3.75	Actor	175	72.5	/	/	No	No	/	Yes	10	20	/	Yes	7-8	/
P82	40	NOA	Normal	/	46,XY	4.3	0	0	5.8	0	0	5	0	0	/	/	/	/	/	/	/	/	/	/	/	23.56	10.14	14.9	349.8	6.45	32.44	97.72	52.01	17.72	Farmer	172	70	/	/	No	No	/	Yes	17	8	/	Yes	/	Occasionally
P83	27	NOA	Normal	/	46,XY	4.1	0	0	4.5	0	0	6	0	0	0-1	0	0	0	0	/	/	/	/	/	/	10.4	6.9	57.09	380	17.6	29.89	100.39	76.58	9.35	Clerk	170	75	Primary	/	No	No	/	Yes	7	10	/	Yes	/	Occasionally
P84	28	NOA	Normal	/	46,XY	0.6	0	0	0.5	0	0	0.5	0	0	0-1	0-1	0	0	0	/	/	/	/	/	/	1.9	1.6	59.32	192	12.1	164.02	0.02	7.14	2.11	Clerk	170	94	Primary	Pesticide	No	No	/	Yes	10	8	/	Yes	/	/
P85	29	NOA	Normal	/	46,XY	4	0	0	3.6	0	0	3.5	0	0	/	/	/	/	/	/	/	/	/	/	/	15.68	7.03	11.7	264.3	8.43	14.47	113.76	37.8806	15.2816	Power engineer	176	/	Primary	/	No	No	/	No	/	/	/	No	/	/
P86	26	NOA	Normal	/	46,XY	3.2	0	0	4	0	0	4.2	0	0	0-1	0	0	0	0	/	/	/	/	/	/	22.1	8.6	34.75	216	16	14.3	95.78	42.88	11.33	/	173	63	/	/	No	No	/	Yes	6-7	6	/	No	/	/
P87	39	NOA	Normal	/	46,XY	2.5	0	0	1.1	0	0	2.3	0	0	/	/	/	/	/	/	/	/	/	/	/	36.2	16.3	32.61	381	18.3	51.28	10.15	11.53	3.13	Farmer	170	80	Primary	/	No	No	/	No	/	/	/	No	/	/
P88	23	NOA	Normal	/	46,XY	4.1	0	0	3.1	0	0	3.5	0	0	/	/	/	/	/	/	/	/	/	/	/	20.8	11.03	20.3	151.6	10.2	17.27	75.91	16.6	13.29	/	/	/	Primary	/	No	No	/	/	/	/	/	/	/	/
P89	36	NOA	Normal	/	46,XY	3.1	0	0	4.8	0	0	4.2	0	0	/	/	/	/	/	/	/	/	/	/	/	24.8	18.3	37.71	245	6.1	1.36	166.02	19.71	8.71	/	178	110	Primary	/	No	No	/	Yes	15	10	/	Yes	10	/
P90	29	NOA	Normal	/	46,XY	4.4	0	0	4.5	0	0	4.8	0	0	/	/	/	/	/	/	/	/	/	/	/	18.6	12.5	13.53	151	2.9	0.02	107.27	27.51	2	/	167	87	Primary	Pesticide	No	No	/	Yes	8	20	/	Yes	8	/
P91	32	NOA	Normal	/	46,XY	3.2	0	0	2	0	0	3.9	0	0	/	/	/	/	/	/	/	/	/	/	/	14.3	9.5	39.65	594	6.8	0.04	54.91	19.23	4.84	Clerk	183	92	Primary	/	No	No	/	Yes	/	20	/	No	/	/
P92	36	NOA	Normal	/	46,XY	2.2	0	0	2	0	0	2	0	0	/	/	/	/	/	/	/	/	/	/	/	23.2	9.2	32.72	296	7.2	0.01	58.28	44.01	5.99	Jobless	173	90	Primary	/	No	No	/	No	/	/	/	Yes	/	/
P93	35	NOA	Normal	/	46,XY	2.5	0	0	4	0	0	4.2	0	0	/	/	/	/	/	/	/	/	/	/	/	16.7	7.4	25.73	314	6.8	10.04	21.01	67.23	16.1	Driver	175	84	Primary	/	No	No	/	Yes	20	20	/	No	/	/
P94	31	NOA	Normal	/	46,XY	5	0	0	4.9	0	0	5.6	0	0	/	/	/	/	/	/	/	/	/	/	/	11.6	5.7	28.7	445	11.5	11.46	15.54	62.25	7.65	Farmer	172	74	Primary	/	No	No	/	Yes	5-6	35	5	No	/	/
P95	37	NOA	Normal	/	46,XY	2.5	0	0	3.5	0	0	3.8	0	0	/	/	/	/	/	/	/	/	/	/	/	32	15.8	32.73	436	9.5	26.95	27.33	47.68	1.86	Teacher	170	65	Primary	/	No	No	/	Yes	10	20	/	No	/	/
P96	28	NOA	Normal	/	46,XY	4.8	0	0	6	0	0	5.3	0	0	/	/	/	/	/	/	/	/	/	/	/	19.3	9.3	33.55	272	20.4	20.16	80.79	48.24	3.38	Decorator	175	70	Primary	Heavy metal	No	/	/	No	/	/	/	No	/	/
P97	30	NOA	Normal	/	46,XY	2.1	0	0	2	0	0	2.1	0	0	/	/	/	/	/	/	/	/	/	/	/	1.7	5.1	56.7	234	23.9	163.71	48.13	4.15	4.21	Professor	180	101	Primary	/	No	/	/	Yes	9	20	/	Yes	/	/
P98	26	NOA	Normal	/	46,XY	6.1	0	0	5.5	0	0	4.9	0	0	/	/	/	/	/	/	/	/	/	/	/	13.23	9.75	<5.00	596.3	6.12	18.56	167.02	50.63	21.28	Customer service	185	80	/	/	No	No	/	Yes	3-4	20	/	No	/	/
P99	42	NOA	Normal	/	46,XY	3.2	0	0	4.3	0	0	5.2	0	0	/	/	/	/	/	0.05	0.05	0.01	0.01	0.01	0.87	5.7	2.6	35.69	368	2.9	173.45	96.66	29.76	3.08	Retailer	175	90	Primary	/	No	No	/	Yes	10	20	7	Yes	20	Occasionally
P100	29	NOA	Normal	/	46,XY	4	0	0	4.8	0	0	4.9	0	0	/	/	/	/	/	/	/	/	/	/	/	21.3	10.6	34.37	553	10.6	16.73	134.65	55.35	12.55	QA manager	180	80	Primary	/	No	No	/	No	/	/	/	Yes	6	/
P101	30	NOA	Normal	/	46,XY	2	0	0	3	0	0	3.1	0	0	/	/	/	/	/	/	/	/	/	/	/	22.7	10.8	24.89	372	15.6	16.13	79.5	5.06	4.21	/	180	80	/	/	No	No	/	No	/	/	/	No	/	/
P102	43	NOA	Normal	/	46,XY	3.8	0	0	3.3	0	0	4.5	0	0	/	/	/	/	/	/	/	/	/	/	/	67.8	31.29	17.3	159.9	8.54	5.69	90.71	11.01	13.47	Retailer	176	60	Primary	/	No	No	/	Yes	/	/	/	No	/	/
P103	36	NOA	Normal	/	46,XY	4	0	0	2.2	0	0	4.1	0	0	/	/	/	/	/	/	/	/	/	/	/	39.43	14.27	19.22	558.7	10.55	2.01	28.85	12.72	3.46	Worker	175	67	/	/	No	No	/	No	/	/	/	No	/	/
P104	28	NOA	Normal	/	46,XY	2.2	0	0	2.7	0	0	3	0	0	/	/	/	/	/	/	/	/	/	/	/	39.12	24	/	/	36.98	36.56	52.2649	16.3962	9.69901	Technician	181	62	/	/	No	No	/	No	/	/	/	No	/	/
P105	29	NOA	/	Normal	46,XY	1.2	0	0	1	0	0	1	0	0	/	/	/	/	/	0	0	0	0	0	1	23.73	12.07	23.3	263.7	9.93					/	177	78	Primary	/	No	No	/	No	/	/	/	Yes	/	/
P106	31	NOA	Normal	/	46,XY	2.5	0	0	2.7	0	0	2.5	0	0	/	/	/	/	/	/	/	/	/	/	/	30.53	14.01	/	/	22.32	50.04	102.25	90.7463	15.743	Worker	172	63	Primary	/	No	No	/	No	/	/	/	No	/	/
P107	32	NOA	Normal	/	46,XY	5.4	0	0	5.3	0	0	5	0	0	/	/	/	/	/	/	/	/	/	/	/	37.7	16.2	34.31	957	16.8	2.95	45.1954	87.8562	14.0222	Public functionary	174	71	Primary	/	No	/	/	/	/	/	/	/	/	/
P108	33	NOA	Normal	/	46,XY	3.9	0	0	3.1	0	0	3.2	0	0	/	/	/	/	/	/	/	/	/	/	/	5.88	3.77	21.1	108.4	12.92	61.47	69.7	25.42	12.97	Cook	176	80	Primary	/	No	No	/	Yes	10	30	/	No	/	/
P109	29	NOA	Normal	/	46,XY	3.2	0	0	3	0	0	3.9	0	0	/	/	/	/	/	/	/	/	/	/	/	35.7	11.4	22.94	435	12.2	16.13	/	/	/	Engineer	169	71	/	/	No	/	/	Yes	10	20	/	Yes	10	/
P110	28	NOA	Normal	/	46,XY	4.8	0	0	3	0	0	4.2	0	0	/	/	/	/	/	/	/	/	/	/	/	34.9	11.1	43.94	347	22.6	3.44	25.6963	37.6254	3.69231	Driver	175	62.5	Primary	/	No	/	/	/	/	/	/	/	/	/
P111	34	NOA	/	Normal	46,XY	3.5	0	0	3	0	0	2	0	0	/	/	/	/	/	0.02	0.05	0.01	0	0	0.92	5.68	4.75	30.3	286.2	11.65		58.95	119.21	13.42	Retailer	175	70	/	/	No	No	/	No	/	/	/	No	/	/
P112	23	NOA	/	Normal	46,XY	1	0	0	1	0	0	0.8	0	0	/	/	/	/	/	0	0	0	0	0	1	20.09	8.98	16.5	626.8	16.39	102.5	0.53	14.55	5.66	Freelance	175	/	Primary	/	No	No	/	No	/	/	/	No	/	/
P113	28	NOA	Normal	/	46,XY	2.3	0	0	3.2	0	0	3.1	0	0	/	/	/	/	/	/	/	/	/	/	/	5.83	4.23	13.7	277.3	11.25	107.15	58.973	13.6226	12.0418	Worker	180	85	/	/	No	No	/	No	/	/	/	No	/	/
P114	29	NOA	Normal	/	46,XY	2.1	0	0	2	0	0	2	0	0	/	/	/	/	/	/	/	/	/	/	/	1.5	<0.100	/	6227	10.7	85.9	16.61	3.41	2.18	/	182	114	Primary	No	No	No	/	Yes	10	20	/	No	/	/
P115	29	NOA	Normal	/	46,XY	2	0	0	3.4	0	0	5.2	0	0	/	/	/	/	/	/	/	/	/	/	/	23.72	12.29	/	/	10.08	26.16	40.26	39.72	/	Driver	177	90	Primary	/	No	/	/	/	/	/	/	/	/	/
P116	24	NOA	Normal	/	46,XY	2.8	0	0	3	0	0	2.5	0	0	/	/	/	/	/	/	/	/	/	/	/	19.15	10.2	11.6	232.4	8.86	45.76	121.36	37.05	5.35	/	170	78	Primary	/	No	No	/	Yes	2	10	/	No	/	/
P117	31	NOA	Normal	/	46,XY	2	0	0	2.4	0	0	2.1	0	0	/	/	/	/	/	/	/	/	/	/	/	27.08	9.22	/	/	33.4	26.64	70.42	60.39	4.77	Worker	175	80	Primary	No	No	No	/	Yes	10	10	/	Yes	/	Occasionally
P118	24	NOA	Normal	/	46,XY	1.7	0	0	3.5	0	0	2.3	0	0	/	/	/	/	/	/	/	/	/	/	/	21.22	10.77	23.1	204.9	8.61	198.3	32.41	34.54	4.97	Decorator	180	70	Primary	No	No	No	/	Yes	7	20	/	No	/	/
P119	34	NOA	/	Normal	46,XY	3.1	0	0	3.2	0	0	3.2	0	0	/	/	/	/	/	/	/	/	/	/	/	31.6	19.4	41.01	159	16.8	0.37	/	/	/	/	186	100	/	/	No	No	/	No	/	/	/	No	/	/
P120	28	NOA	/	Normal	46,XY	5	0	0	4.3	0	0	3.5	0	0	/	/	/	/	/	0	0	0	0	0	1	8.55	6.43	29.2	436.7	5.5	59.73	120.53	83.06	9.06	Freelance	172	75	/	/	No	No	/	Yes	7	10	/	No	/	/
P121	27	NOA	/	Normal	46,XY	1.2	0	0	1.3	0	0	1.1	0	0	/	/	/	/	/	/	/	/	/	/	/	11.38	6.92	25	553.2	9.32	19.67	14.16	39.04	7.78	Clerk	170	22767	Primary	/	No	No	/	Yes	1	1	3	No	/	/
P122	29	NOA	/	Normal	46,XY	1.1	0	0	2.8	0	0	2.5	0	0	/	/	/	/	/	/	/	/	/	/	/	16.56	8.81	<5.00	539.4	11.55	37.72	43.71	14.16	2.84	Retailer	170	75	Primary	/	No	No	/	Yes	12	10	/	Yes	12	/
P123	31	NOA	Normal	/	46,XY	4.1	0	0	3	0	0	3	0	0	/	/	/	/	/	/	/	/	/	/	/	16.1	6.1	29.68	490	10.2	0.52	30.7673	34.6648	12.3569	Clerk	165	50	Primary	/	No	/	/	/	/	/	/	/	/	/
P124	31	NOA	Normal	/	46,XY	3.8	0	0	3.5	0	0	2.9	0	0	/	/	/	/	/	/	/	/	/	/	/	11.5	4.2	42.86	121	22.4	55.17	116.35	40.51	18.1	Driver	177	85	Primary	/	No	/	/	Yes	10	10	/	No	/	/
P125	33	NOA	/	Normal	46,XY	2.3	0	0	2	0	0	3.1	0	0	0-1	0	0	0	0	/	/	/	/	/	/	18.23	18.69	20.5	523.2	6.74		67.26	21.29	0	Engineer	175	80	/	/	No	No	/	No	/	/	/	No	/	/
P126	27	NOA	Normal	/	46,XY	3.2	0	0	2.8	0	0	1.7	0	0	/	/	/	/	/	/	/	/	/	/	/	22.03	9.18	22.8	370.4	10.98	33.76	39.55	19.78	6.85	Cook	/	65	Primary	No	No	No	/	No	/	/	/	No	/	/
P127	31	NOA	Normal	/	46,XY	2.7	0	0	4	0	0	5.1	0	0	0-1	0-1	0	0-1	0	/	/	/	/	/	/	28.2	11.8	22.14	263	9	8.7	98.99	6.47	7.31	Retailer	175	65	/	/	No	No	/	No	/	/	/	No	/	/
P128	29	NOA	/	Normal	46,XY	6.1	0	0	6.7	0	0	5.7	0	0	0-1	0	0	0	0	/	/	/	/	/	/	18.71	8.84	33.1	183.1	11.15	31.72	191.35	132.04	0	Retailer	180	72	/	/	No	No	/	Yes	10	20	/	Yes	/	Occasionally
P129	36	NOA	/	Normal	46,XY	7.2	0	0	6.5	0	0	6.2	0	0	/	/	/	/	/	0	0	0	0	0	1	15.27	9.08	25.7	175.4	7.58	48.26	172.04	64.68	26.69	Clerk	180	92	Primary	/	No	No	/	Yes	5	Occasionally	/	Yes	/	Occasionally
P130	35	NOA	Normal	/	46,XY	1.4	0	0	2.1	0	0	2.5	0	0	0	0	0	0	0	/	/	/	/	/	/	32.7	15.78	/	/	29.67		18.33	12.71	/	Inspector	172	90	Primary	/	No	No	/	Yes	10	10	/	No	/	/
P131	22	NOA	/	Normal	46,XY	2	0	0	2	0	0	2	0	0	/	/	/	/	/	/	/	/	/	/	/	15.01	7.98	38.3	342.1	12.67	54.69	43.68	25.32	2.64	Retailer	175	99	/	/	No	No	/	No	/	/	/	No	/	/
P132	28	NOA	Normal	/	46,XY	5.7	0	0	4.5	0	0	4.3	0	0	0-1	0	0	0	0-1	/	/	/	/	/	/	26.81	8.95	<5	357.3	7.58	1.96	/	/	/	Policeman	178	70	/	/	No	No	/	No	/	/	/	No	/	/
P133	25	NOA	/	Normal	46,XY	3.6	0	0	3.5	0	0	3	0	0	/	/	/	/	/	0	0	0	0	0	1	13.66	12.57	22.3	394.7	9.03	103	14.51	7.07	4.48	/	178	85	Primary	/	No	No	/	Yes	7	3	0.1	No	/	/
/, means the data not available.
[truncated: 29 more columns]
